# Supplementary material for: Causality between genetically predicted type 2 diabetes and ankle fracture risk: A 2-sample Mendelian randomization study
Source: Medicine (Baltimore). 2026 Feb 6;105(6):e47504. doi: 10.1097/MD.0000000000047504 (PMC12885673; doi:10.1097/MD.0000000000047504)
Supplement: Supplementary file 1 [file medi-105-e47504-s001.xlsx]

## Sheet: Table1
	SNP	effect_allele.exposure	other_allele.exposure	effect_allele.outcome	other_allele.outcome	beta.exposure	beta.outcome	eaf.exposure	eaf.outcome	remove	palindromic	ambiguous	id.outcome	chr	pos	se.outcome	samplesize.outcome	pval.outcome	outcome	originalname.outcome	outcome.deprecated	mr_keep.outcome	data_source.outcome	se.exposure	samplesize.exposure	pval.exposure	pos.exposure	chr.exposure	id.exposure	exposure	mr_keep.exposure	pval_origin.exposure	data_source.exposure	action	SNP_index	mr_keep	R2	F	units.outcome	units.exposure	rsq.exposure	effective_n.exposure	rsq.outcome	effective_n.outcome	steiger_dir	steiger_pval
1	rs10077431	A	C	A	C	-0.0487	-0.00047777	0.214668	0.217845	FALSE	FALSE	FALSE	ukb-b-15582	5	112927686	0.000298878	460340	0.11	Fractured bone site(s): Ankle || id:ukb-b-15582	Fractured bone site(s): Ankle	Fractured bone site(s): Ankle || ||	TRUE	igd	0.0089	62892	4.75499e-08	112927686	5	ebi-a-GCST006867	Type 2 diabetes || id:ebi-a-GCST006867	TRUE	reported	igd	2	1	TRUE	0.000475856	29.9408	NA	NA	0.000475871	62892	5.55099e-06	460340	TRUE	4.69688e-06
2	rs10087241	A	G	A	G	-0.0475	-5.22722e-05	0.594893	0.593512	FALSE	FALSE	FALSE	ukb-b-15582	8	30863722	0.000250473	460340	0.83	Fractured bone site(s): Ankle || id:ukb-b-15582	Fractured bone site(s): Ankle	Fractured bone site(s): Ankle || ||	TRUE	igd	0.008	62892	2.79602e-09	30863722	8	ebi-a-GCST006867	Type 2 diabetes || id:ebi-a-GCST006867	TRUE	reported	igd	2	1	TRUE	0.000560233	35.2528	NA	NA	0.000560251	62892	9.46113e-08	460340	TRUE	3.87764e-08
3	rs10100265	C	A	C	A	-0.0491	0.000487585	0.61049	0.613626	FALSE	FALSE	FALSE	ukb-b-15582	8	10633159	0.000252563	460340	0.0539995	Fractured bone site(s): Ankle || id:ukb-b-15582	Fractured bone site(s): Ankle	Fractured bone site(s): Ankle || ||	TRUE	igd	0.0079	62892	6.28796e-10	10633159	8	ebi-a-GCST006867	Type 2 diabetes || id:ebi-a-GCST006867	TRUE	reported	igd	2	1	TRUE	0.000613828	38.6274	NA	NA	0.000613848	62892	8.09619e-06	460340	TRUE	2.47247e-07
4	rs10114341	C	T	C	T	-0.0409	-0.00019094	0.440754	0.44024	FALSE	FALSE	FALSE	ukb-b-15582	9	96919182	0.000247641	460340	0.44	Fractured bone site(s): Ankle || id:ukb-b-15582	Fractured bone site(s): Ankle	Fractured bone site(s): Ankle || ||	TRUE	igd	0.0072	62892	1.15101e-08	96919182	9	ebi-a-GCST006867	Type 2 diabetes || id:ebi-a-GCST006867	TRUE	reported	igd	2	1	TRUE	0.000512818	32.2677	NA	NA	0.000512835	62892	1.29143e-06	460340	TRUE	4.18301e-07
5	rs10401969	C	T	C	T	0.0921	8.67479e-05	0.0765858	0.076182	FALSE	FALSE	FALSE	ukb-b-15582	19	19407718	0.000463684	460340	0.85	Fractured bone site(s): Ankle || id:ukb-b-15582	Fractured bone site(s): Ankle	Fractured bone site(s): Ankle || ||	TRUE	igd	0.0133	62892	4.13143e-12	19407718	19	ebi-a-GCST006867	Type 2 diabetes || id:ebi-a-GCST006867	TRUE	reported	igd	2	1	TRUE	0.000761885	47.9515	NA	NA	0.000761909	62892	7.60321e-08	460340	TRUE	1.27945e-10
6	rs1050226	G	A	G	A	-0.0491	4.13132e-05	0.406792	0.408586	FALSE	FALSE	FALSE	ukb-b-15582	6	7281654	0.000249716	460340	0.87	Fractured bone site(s): Ankle || id:ukb-b-15582	Fractured bone site(s): Ankle	Fractured bone site(s): Ankle || ||	TRUE	igd	0.0074	62892	3.34195e-11	7281654	6	ebi-a-GCST006867	Type 2 diabetes || id:ebi-a-GCST006867	TRUE	reported	igd	2	1	TRUE	0.00069952	44.0236	NA	NA	0.000699542	62892	5.94577e-08	460340	TRUE	7.02662e-10
7	rs1061813	A	G	A	G	-0.0429	-0.00014839	0.537119	0.535069	FALSE	FALSE	FALSE	ukb-b-15582	5	14847331	0.000246444	460340	0.55	Fractured bone site(s): Ankle || id:ukb-b-15582	Fractured bone site(s): Ankle	Fractured bone site(s): Ankle || ||	TRUE	igd	0.0073	62892	3.37202e-09	14847331	5	ebi-a-GCST006867	Type 2 diabetes || id:ebi-a-GCST006867	TRUE	reported	igd	2	1	TRUE	0.000548826	34.5346	NA	NA	0.000548844	62892	7.87582e-07	460340	TRUE	1.13955e-07
8	rs1063355	G	T	G	T	0.0709	-5.15738e-06	0.602436	0.609059	FALSE	FALSE	FALSE	ukb-b-15582	6	32627714	0.000251935	460340	0.98	Fractured bone site(s): Ankle || id:ukb-b-15582	Fractured bone site(s): Ankle	Fractured bone site(s): Ankle || ||	TRUE	igd	0.0079	62892	3.71535e-19	32627714	6	ebi-a-GCST006867	Type 2 diabetes || id:ebi-a-GCST006867	TRUE	reported	igd	2	1	TRUE	0.00127905	80.5424	NA	NA	0.00127909	62892	9.10342e-10	460340	TRUE	4.1314e-17
9	rs10740322	A	G	A	G	0.0477	0.000435017	0.687104	0.687204	FALSE	FALSE	FALSE	ukb-b-15582	10	71485458	0.000265853	460340	0.1	Fractured bone site(s): Ankle || id:ukb-b-15582	Fractured bone site(s): Ankle	Fractured bone site(s): Ankle || ||	TRUE	igd	0.0085	62892	2.10902e-08	71485458	10	ebi-a-GCST006867	Type 2 diabetes || id:ebi-a-GCST006867	TRUE	reported	igd	2	1	TRUE	0.000500479	31.4909	NA	NA	0.000500495	62892	5.81634e-06	460340	TRUE	2.65375e-06
10	rs10811661	C	T	C	T	-0.1569	-0.000573439	0.173605	0.17305	FALSE	FALSE	FALSE	ukb-b-15582	9	22134094	0.000324485	460340	0.0769999	Fractured bone site(s): Ankle || id:ukb-b-15582	Fractured bone site(s): Ankle	Fractured bone site(s): Ankle || ||	TRUE	igd	0.0098	62892	4.13238e-58	22134094	9	ebi-a-GCST006867	Type 2 diabetes || id:ebi-a-GCST006867	TRUE	reported	igd	2	1	TRUE	0.00405912	256.318	NA	NA	0.00405925	62892	6.78431e-06	460340	TRUE	5.62248e-47
11	rs10830963	G	C	G	C	0.0909	-7.85887e-05	0.275768	0.275012	FALSE	TRUE	FALSE	ukb-b-15582	11	92708710	0.000274642	460340	0.77	Fractured bone site(s): Ankle || id:ukb-b-15582	Fractured bone site(s): Ankle	Fractured bone site(s): Ankle || ||	TRUE	igd	0.008	62892	5.84655e-30	92708710	11	ebi-a-GCST006867	Type 2 diabetes || id:ebi-a-GCST006867	TRUE	reported	igd	2	1	TRUE	0.00204862	129.102	NA	NA	0.00204869	62892	1.77873e-07	460340	TRUE	4.82372e-26
12	rs10842994	T	C	T	C	-0.0755	-0.000111561	0.197025	0.195955	FALSE	FALSE	FALSE	ukb-b-15582	12	27965150	0.000308573	460340	0.719999	Fractured bone site(s): Ankle || id:ukb-b-15582	Fractured bone site(s): Ankle	Fractured bone site(s): Ankle || ||	TRUE	igd	0.0091	62892	1.01508e-16	27965150	12	ebi-a-GCST006867	Type 2 diabetes || id:ebi-a-GCST006867	TRUE	reported	igd	2	1	TRUE	0.0010933	68.8331	NA	NA	0.00109334	62892	2.83944e-07	460340	TRUE	1.92841e-14
13	rs10974438	C	A	C	A	0.0591	-0.000295666	0.351215	0.351358	FALSE	FALSE	FALSE	ukb-b-15582	9	4291928	0.000257375	460340	0.25	Fractured bone site(s): Ankle || id:ukb-b-15582	Fractured bone site(s): Ankle	Fractured bone site(s): Ankle || ||	TRUE	igd	0.0075	62892	3.01301e-15	4291928	9	ebi-a-GCST006867	Type 2 diabetes || id:ebi-a-GCST006867	TRUE	reported	igd	2	1	TRUE	0.000986344	62.0924	NA	NA	0.000986375	62892	2.86676e-06	460340	TRUE	2.7151e-12
14	rs11098676	C	T	C	T	0.054	0.000153145	0.787639	0.789645	FALSE	FALSE	FALSE	ukb-b-15582	4	123833154	0.000301012	460340	0.61	Fractured bone site(s): Ankle || id:ukb-b-15582	Fractured bone site(s): Ankle	Fractured bone site(s): Ankle || ||	TRUE	igd	0.0096	62892	2.02698e-08	123833154	4	ebi-a-GCST006867	Type 2 diabetes || id:ebi-a-GCST006867	TRUE	reported	igd	2	1	TRUE	0.000502842	31.6396	NA	NA	0.000502858	62892	5.62291e-07	460340	TRUE	3.40975e-07
15	rs11107116	T	G	T	G	0.0467	-0.000695271	0.219714	0.220578	FALSE	FALSE	FALSE	ukb-b-15582	12	93978504	0.000295987	460340	0.0189998	Fractured bone site(s): Ankle || id:ukb-b-15582	Fractured bone site(s): Ankle	Fractured bone site(s): Ankle || ||	TRUE	igd	0.0085	62892	3.74999e-08	93978504	12	ebi-a-GCST006867	Type 2 diabetes || id:ebi-a-GCST006867	TRUE	reported	igd	2	1	TRUE	0.000479725	30.1844	NA	NA	0.00047974	62892	1.19862e-05	460340	TRUE	1.4343e-05
16	rs1111875	T	C	T	C	-0.0948	0.000131061	0.408262	0.408321	FALSE	FALSE	FALSE	ukb-b-15582	10	94462882	0.000249815	460340	0.6	Fractured bone site(s): Ankle || id:ukb-b-15582	Fractured bone site(s): Ankle	Fractured bone site(s): Ankle || ||	TRUE	igd	0.0072	62892	3.61493e-39	94462882	10	ebi-a-GCST006867	Type 2 diabetes || id:ebi-a-GCST006867	TRUE	reported	igd	2	1	TRUE	0.00274891	173.356	NA	NA	0.002749	62892	5.97906e-07	460340	TRUE	4.92821e-34
17	rs11257655	T	C	T	C	0.0737	-0.000195145	0.206773	0.208234	FALSE	FALSE	FALSE	ukb-b-15582	10	12307894	0.000302272	460340	0.52	Fractured bone site(s): Ankle || id:ukb-b-15582	Fractured bone site(s): Ankle	Fractured bone site(s): Ankle || ||	TRUE	igd	0.0087	62892	1.96607e-17	12307894	10	ebi-a-GCST006867	Type 2 diabetes || id:ebi-a-GCST006867	TRUE	reported	igd	2	1	TRUE	0.00113974	71.76	NA	NA	0.00113978	62892	9.05403e-07	460340	TRUE	1.15896e-14
18	rs1127655	T	C	T	C	-0.0438	0.000418082	0.529064	0.529767	FALSE	FALSE	FALSE	ukb-b-15582	1	117530507	0.000246179	460340	0.089	Fractured bone site(s): Ankle || id:ukb-b-15582	Fractured bone site(s): Ankle	Fractured bone site(s): Ankle || ||	TRUE	igd	0.0079	62892	2.47098e-08	117530507	1	ebi-a-GCST006867	Type 2 diabetes || id:ebi-a-GCST006867	TRUE	reported	igd	2	1	TRUE	0.000488525	30.7383	NA	NA	0.00048854	62892	6.26529e-06	460340	TRUE	4.00354e-06
19	rs11708067	G	A	G	A	-0.0965	0.000278323	0.23899	0.242385	FALSE	FALSE	FALSE	ukb-b-15582	3	123065778	0.000286382	460340	0.33	Fractured bone site(s): Ankle || id:ukb-b-15582	Fractured bone site(s): Ankle	Fractured bone site(s): Ankle || ||	TRUE	igd	0.0086	62892	5.93335e-29	123065778	3	ebi-a-GCST006867	Type 2 diabetes || id:ebi-a-GCST006867	TRUE	reported	igd	2	1	TRUE	0.00199799	125.905	NA	NA	0.00199806	62892	2.05177e-06	460340	TRUE	2.32614e-24
20	rs11925227	A	G	A	G	-0.0534	8.68911e-05	0.183439	0.187275	FALSE	FALSE	FALSE	ukb-b-15582	3	170766618	0.000317462	460340	0.780001	Fractured bone site(s): Ankle || id:ukb-b-15582	Fractured bone site(s): Ankle	Fractured bone site(s): Ankle || ||	TRUE	igd	0.0095	62892	2.24999e-08	170766618	3	ebi-a-GCST006867	Type 2 diabetes || id:ebi-a-GCST006867	TRUE	reported	igd	2	1	TRUE	0.000502136	31.5952	NA	NA	0.000502152	62892	1.62738e-07	460340	TRUE	2.25413e-07
21	rs11926707	C	T	C	T	0.0463	-0.000161782	0.625556	0.620264	FALSE	FALSE	FALSE	ukb-b-15582	3	46925539	0.00025442	460340	0.52	Fractured bone site(s): Ankle || id:ukb-b-15582	Fractured bone site(s): Ankle	Fractured bone site(s): Ankle || ||	TRUE	igd	0.0082	62892	1.68601e-08	46925539	3	ebi-a-GCST006867	Type 2 diabetes || id:ebi-a-GCST006867	TRUE	reported	igd	2	1	TRUE	0.000506663	31.8802	NA	NA	0.000506679	62892	8.78376e-07	460340	TRUE	3.87075e-07
22	rs12088739	G	A	G	A	-0.0884	0.000606973	0.0898481	0.090764	FALSE	FALSE	FALSE	ukb-b-15582	1	51506886	0.000427408	460340	0.16	Fractured bone site(s): Ankle || id:ukb-b-15582	Fractured bone site(s): Ankle	Fractured bone site(s): Ankle || ||	TRUE	igd	0.013	62892	9.79264e-12	51506886	1	ebi-a-GCST006867	Type 2 diabetes || id:ebi-a-GCST006867	TRUE	reported	igd	2	1	TRUE	0.000734688	46.2385	NA	NA	0.000734712	62892	4.38101e-06	460340	TRUE	3.97853e-09
23	rs12299509	G	A	G	A	0.0467	-7.96931e-05	0.478622	0.469358	FALSE	FALSE	FALSE	ukb-b-15582	12	4406281	0.000245852	460340	0.75	Fractured bone site(s): Ankle || id:ukb-b-15582	Fractured bone site(s): Ankle	Fractured bone site(s): Ankle || ||	TRUE	igd	0.0073	62892	2.08699e-10	4406281	12	ebi-a-GCST006867	Type 2 diabetes || id:ebi-a-GCST006867	TRUE	reported	igd	2	1	TRUE	0.000650295	40.9236	NA	NA	0.000650315	62892	2.28253e-07	460340	TRUE	3.92271e-09
24	rs12617659	T	C	T	C	-0.0685	-0.000106133	0.147238	0.14814	FALSE	FALSE	FALSE	ukb-b-15582	2	121309759	0.000346363	460340	0.760001	Fractured bone site(s): Ankle || id:ukb-b-15582	Fractured bone site(s): Ankle	Fractured bone site(s): Ankle || ||	TRUE	igd	0.0103	62892	2.82683e-11	121309759	2	ebi-a-GCST006867	Type 2 diabetes || id:ebi-a-GCST006867	TRUE	reported	igd	2	1	TRUE	0.000702758	44.2276	NA	NA	0.000702781	62892	2.03968e-07	460340	TRUE	8.73261e-10
25	rs12910825	G	A	G	A	0.0517	0.000177083	0.360391	0.36005	FALSE	FALSE	FALSE	ukb-b-15582	15	91511260	0.00025568	460340	0.49	Fractured bone site(s): Ankle || id:ukb-b-15582	Fractured bone site(s): Ankle	Fractured bone site(s): Ankle || ||	TRUE	igd	0.0074	62892	2.16421e-12	91511260	15	ebi-a-GCST006867	Type 2 diabetes || id:ebi-a-GCST006867	TRUE	reported	igd	2	1	TRUE	0.000775506	48.8094	NA	NA	0.000775531	62892	1.04204e-06	460340	TRUE	2.7516e-10
26	rs12945601	C	T	C	T	-0.048	0.000416054	0.613603	0.616535	FALSE	FALSE	FALSE	ukb-b-15582	17	17653411	0.000253501	460340	0.1	Fractured bone site(s): Ankle || id:ukb-b-15582	Fractured bone site(s): Ankle	Fractured bone site(s): Ankle || ||	TRUE	igd	0.008	62892	1.71799e-09	17653411	17	ebi-a-GCST006867	Type 2 diabetes || id:ebi-a-GCST006867	TRUE	reported	igd	2	1	TRUE	0.000572082	35.9989	NA	NA	0.000572101	62892	5.85141e-06	460340	TRUE	4.23021e-07
27	rs12970134	A	G	A	G	0.0555	0.000675231	0.26512	0.265699	FALSE	FALSE	FALSE	ukb-b-15582	18	57884750	0.000277817	460340	0.015	Fractured bone site(s): Ankle || id:ukb-b-15582	Fractured bone site(s): Ankle	Fractured bone site(s): Ankle || ||	TRUE	igd	0.008	62892	5.30884e-12	57884750	18	ebi-a-GCST006867	Type 2 diabetes || id:ebi-a-GCST006867	TRUE	reported	igd	2	1	TRUE	0.000764678	48.1274	NA	NA	0.000764702	62892	1.28323e-05	460340	TRUE	1.48122e-08
28	rs13234269	A	T	A	T	-0.0583	0.000227497	0.492515	0.493361	FALSE	TRUE	TRUE	ukb-b-15582	7	130429186	0.000246396	460340	0.36	Fractured bone site(s): Ankle || id:ukb-b-15582	Fractured bone site(s): Ankle	Fractured bone site(s): Ankle || ||	TRUE	igd	0.0078	62892	6.9775e-14	130429186	7	ebi-a-GCST006867	Type 2 diabetes || id:ebi-a-GCST006867	TRUE	reported	igd	2	1	FALSE	0.000887497	55.8643	NA	NA	0.000887525	62892	1.85185e-06	460340	TRUE	2.23778e-11
29	rs13239186	T	C	T	C	0.0539	0.000342491	0.302029	0.302638	FALSE	FALSE	FALSE	ukb-b-15582	7	117510621	0.000269027	460340	0.2	Fractured bone site(s): Ankle || id:ukb-b-15582	Fractured bone site(s): Ankle	Fractured bone site(s): Ankle || ||	TRUE	igd	0.0085	62892	2.70402e-10	117510621	7	ebi-a-GCST006867	Type 2 diabetes || id:ebi-a-GCST006867	TRUE	reported	igd	2	1	TRUE	0.00063895	40.2092	NA	NA	0.00063897	62892	3.52069e-06	460340	TRUE	3.67392e-08
30	rs13330951	G	A	G	A	-0.0456	-5.14376e-05	0.488314	0.484583	FALSE	FALSE	FALSE	ukb-b-15582	16	69563842	0.00024618	460340	0.83	Fractured bone site(s): Ankle || id:ukb-b-15582	Fractured bone site(s): Ankle	Fractured bone site(s): Ankle || ||	TRUE	igd	0.0081	62892	1.53801e-08	69563842	16	ebi-a-GCST006867	Type 2 diabetes || id:ebi-a-GCST006867	TRUE	reported	igd	2	1	TRUE	0.000503669	31.6917	NA	NA	0.000503685	62892	9.48373e-08	460340	TRUE	1.91348e-07
31	rs13389219	T	C	T	C	-0.0722	-8.66297e-05	0.394368	0.392412	FALSE	FALSE	FALSE	ukb-b-15582	2	165528876	0.000251344	460340	0.73	Fractured bone site(s): Ankle || id:ukb-b-15582	Fractured bone site(s): Ankle	Fractured bone site(s): Ankle || ||	TRUE	igd	0.0074	62892	2.1062e-22	165528876	2	ebi-a-GCST006867	Type 2 diabetes || id:ebi-a-GCST006867	TRUE	reported	igd	2	1	TRUE	0.00151133	95.1913	NA	NA	0.00151138	62892	2.58059e-07	460340	TRUE	1.72042e-19
32	rs1359790	A	G	A	G	-0.0796	0.000358556	0.2867	0.287232	FALSE	FALSE	FALSE	ukb-b-15582	13	80717156	0.000271377	460340	0.19	Fractured bone site(s): Ankle || id:ukb-b-15582	Fractured bone site(s): Ankle	Fractured bone site(s): Ankle || ||	TRUE	igd	0.008	62892	2.79512e-23	80717156	13	ebi-a-GCST006867	Type 2 diabetes || id:ebi-a-GCST006867	TRUE	reported	igd	2	1	TRUE	0.00157169	98.9994	NA	NA	0.00157174	62892	3.79218e-06	460340	TRUE	7.16441e-19
33	rs1496653	G	A	G	A	-0.0769	-0.000100638	0.204782	0.203429	FALSE	FALSE	FALSE	ukb-b-15582	3	23454790	0.000304772	460340	0.74	Fractured bone site(s): Ankle || id:ukb-b-15582	Fractured bone site(s): Ankle	Fractured bone site(s): Ankle || ||	TRUE	igd	0.0088	62892	2.57217e-18	23454790	3	ebi-a-GCST006867	Type 2 diabetes || id:ebi-a-GCST006867	TRUE	reported	igd	2	1	TRUE	0.00121273	76.3613	NA	NA	0.00121277	62892	2.36863e-07	460340	TRUE	6.45242e-16
34	rs1552224	C	A	C	A	-0.1034	-0.000523503	0.15421	0.153922	FALSE	FALSE	FALSE	ukb-b-15582	11	72433098	0.000339611	460340	0.12	Fractured bone site(s): Ankle || id:ukb-b-15582	Fractured bone site(s): Ankle	Fractured bone site(s): Ankle || ||	TRUE	igd	0.0101	62892	8.63575e-25	72433098	11	ebi-a-GCST006867	Type 2 diabetes || id:ebi-a-GCST006867	TRUE	reported	igd	2	1	TRUE	0.00166372	104.806	NA	NA	0.00166377	62892	5.16174e-06	460340	TRUE	1.24008e-19
35	rs16988333	G	A	G	A	-0.0745	-0.00014206	0.0904035	0.092016	FALSE	FALSE	FALSE	ukb-b-15582	22	30552813	0.000424556	460340	0.74	Fractured bone site(s): Ankle || id:ukb-b-15582	Fractured bone site(s): Ankle	Fractured bone site(s): Ankle || ||	TRUE	igd	0.013	62892	9.16896e-09	30552813	22	ebi-a-GCST006867	Type 2 diabetes || id:ebi-a-GCST006867	TRUE	reported	igd	2	1	TRUE	0.00052192	32.8407	NA	NA	0.000521936	62892	2.43219e-07	460340	TRUE	1.44977e-07
36	rs17086692	T	G	T	G	-0.0467	-0.000117934	0.313426	0.310423	FALSE	FALSE	FALSE	ukb-b-15582	4	53134293	0.000265548	460340	0.66	Fractured bone site(s): Ankle || id:ukb-b-15582	Fractured bone site(s): Ankle	Fractured bone site(s): Ankle || ||	TRUE	igd	0.0084	62892	2.48102e-08	53134293	4	ebi-a-GCST006867	Type 2 diabetes || id:ebi-a-GCST006867	TRUE	reported	igd	2	1	TRUE	0.000491209	30.9073	NA	NA	0.000491225	62892	4.28465e-07	460340	TRUE	4.18643e-07
37	rs17168486	T	C	T	C	0.0742	4.95411e-05	0.173603	0.173359	FALSE	FALSE	FALSE	ukb-b-15582	7	14898282	0.000325798	460340	0.88	Fractured bone site(s): Ankle || id:ukb-b-15582	Fractured bone site(s): Ankle	Fractured bone site(s): Ankle || ||	TRUE	igd	0.0094	62892	2.17721e-15	14898282	7	ebi-a-GCST006867	Type 2 diabetes || id:ebi-a-GCST006867	TRUE	reported	igd	2	1	TRUE	0.000989753	62.3072	NA	NA	0.000989784	62892	5.02294e-08	460340	TRUE	1.98131e-13
38	rs17405722	A	G	A	G	0.087	-0.000172944	0.0741526	0.074819	FALSE	FALSE	FALSE	ukb-b-15582	17	40542501	0.00046777	460340	0.709999	Fractured bone site(s): Ankle || id:ukb-b-15582	Fractured bone site(s): Ankle	Fractured bone site(s): Ankle || ||	TRUE	igd	0.0146	62892	2.27798e-09	40542501	17	ebi-a-GCST006867	Type 2 diabetes || id:ebi-a-GCST006867	TRUE	reported	igd	2	1	TRUE	0.000564277	35.5074	NA	NA	0.000564295	62892	2.9694e-07	460340	TRUE	4.74581e-08
39	rs17411031	G	C	G	C	-0.045	2.45593e-05	0.261729	0.262311	FALSE	TRUE	FALSE	ukb-b-15582	8	19852310	0.000279028	460340	0.93	Fractured bone site(s): Ankle || id:ukb-b-15582	Fractured bone site(s): Ankle	Fractured bone site(s): Ankle || ||	TRUE	igd	0.0081	62892	3.03501e-08	19852310	8	ebi-a-GCST006867	Type 2 diabetes || id:ebi-a-GCST006867	TRUE	reported	igd	2	1	TRUE	0.000490508	30.8632	NA	NA	0.000490524	62892	1.6829e-08	460340	TRUE	2.21869e-07
40	rs1758632	G	C	G	C	0.0491	3.0983e-06	0.623407	0.623501	FALSE	TRUE	FALSE	ukb-b-15582	9	34025640	0.00025305	460340	0.99	Fractured bone site(s): Ankle || id:ukb-b-15582	Fractured bone site(s): Ankle	Fractured bone site(s): Ankle || ||	TRUE	igd	0.0081	62892	1.36e-09	34025640	9	ebi-a-GCST006867	Type 2 diabetes || id:ebi-a-GCST006867	TRUE	reported	igd	2	1	TRUE	0.000583907	36.7434	NA	NA	0.000583926	62892	3.25655e-10	460340	TRUE	1.33962e-08
41	rs17631783	T	C	T	C	-0.0487	0.000260469	0.26346	0.262998	FALSE	FALSE	FALSE	ukb-b-15582	17	61687600	0.000280034	460340	0.35	Fractured bone site(s): Ankle || id:ukb-b-15582	Fractured bone site(s): Ankle	Fractured bone site(s): Ankle || ||	TRUE	igd	0.0089	62892	3.94903e-08	61687600	17	ebi-a-GCST006867	Type 2 diabetes || id:ebi-a-GCST006867	TRUE	reported	igd	2	1	TRUE	0.000475856	29.9408	NA	NA	0.000475871	62892	1.87937e-06	460340	TRUE	1.51216e-06
42	rs17791513	G	A	G	A	-0.1027	-0.00142897	0.0605985	0.061432	FALSE	FALSE	FALSE	ukb-b-15582	9	81905590	0.000514109	460340	0.00539995	Fractured bone site(s): Ankle || id:ukb-b-15582	Fractured bone site(s): Ankle	Fractured bone site(s): Ankle || ||	TRUE	igd	0.0148	62892	4.61424e-12	81905590	9	ebi-a-GCST006867	Type 2 diabetes || id:ebi-a-GCST006867	TRUE	reported	igd	2	1	TRUE	0.00076505	48.1508	NA	NA	0.000765074	62892	1.67823e-05	460340	TRUE	2.9512e-08
43	rs1801214	T	C	T	C	0.0903	0.000409991	0.599585	0.60002	FALSE	FALSE	FALSE	ukb-b-15582	4	6303022	0.00025098	460340	0.1	Fractured bone site(s): Ankle || id:ukb-b-15582	Fractured bone site(s): Ankle	Fractured bone site(s): Ankle || ||	TRUE	igd	0.0074	62892	5.51569e-34	6303022	4	ebi-a-GCST006867	Type 2 diabetes || id:ebi-a-GCST006867	TRUE	reported	igd	2	1	TRUE	0.00236205	148.901	NA	NA	0.00236213	62892	5.79684e-06	460340	TRUE	1.51754e-27
44	rs1899951	T	C	T	C	-0.1118	-0.000311608	0.123288	0.121928	FALSE	FALSE	FALSE	ukb-b-15582	3	12394840	0.000374832	460340	0.41	Fractured bone site(s): Ankle || id:ukb-b-15582	Fractured bone site(s): Ankle	Fractured bone site(s): Ankle || ||	TRUE	igd	0.0109	62892	1.63682e-24	12394840	3	ebi-a-GCST006867	Type 2 diabetes || id:ebi-a-GCST006867	TRUE	reported	igd	2	1	TRUE	0.00166997	105.2	NA	NA	0.00167003	62892	1.5013e-06	460340	TRUE	1.06099e-20
45	rs2058913	T	A	T	A	-0.0491	-6.85892e-05	0.565008	0.566986	FALSE	TRUE	TRUE	ukb-b-15582	15	63831869	0.000247965	460340	0.780001	Fractured bone site(s): Ankle || id:ukb-b-15582	Fractured bone site(s): Ankle	Fractured bone site(s): Ankle || ||	TRUE	igd	0.0078	62892	3.26099e-10	63831869	15	ebi-a-GCST006867	Type 2 diabetes || id:ebi-a-GCST006867	TRUE	reported	igd	2	1	FALSE	0.000629658	39.6242	NA	NA	0.000629678	62892	1.66209e-07	460340	TRUE	6.3263e-09
46	rs2237892	T	C	T	C	-0.096	0.000153968	0.0624896	0.06408	FALSE	FALSE	FALSE	ukb-b-15582	11	2839751	0.000501103	460340	0.760001	Fractured bone site(s): Ankle || id:ukb-b-15582	Fractured bone site(s): Ankle	Fractured bone site(s): Ankle || ||	TRUE	igd	0.0157	62892	8.74601e-10	2839751	11	ebi-a-GCST006867	Type 2 diabetes || id:ebi-a-GCST006867	TRUE	reported	igd	2	1	TRUE	0.000594141	37.3878	NA	NA	0.00059416	62892	2.05083e-07	460340	TRUE	1.82018e-08
47	rs2246618	T	C	T	C	0.0513	-0.000254656	0.307253	0.306754	FALSE	FALSE	FALSE	ukb-b-15582	6	31478986	0.000265866	460340	0.34	Fractured bone site(s): Ankle || id:ukb-b-15582	Fractured bone site(s): Ankle	Fractured bone site(s): Ankle || ||	TRUE	igd	0.0084	62892	1.20301e-09	31478986	6	ebi-a-GCST006867	Type 2 diabetes || id:ebi-a-GCST006867	TRUE	reported	igd	2	1	TRUE	0.000592684	37.296	NA	NA	0.000592703	62892	1.99299e-06	460340	TRUE	6.82608e-08
48	rs2261181	T	C	T	C	0.0985	0.000216173	0.09647	0.097502	FALSE	FALSE	FALSE	ukb-b-15582	12	66212318	0.000414815	460340	0.6	Fractured bone site(s): Ankle || id:ukb-b-15582	Fractured bone site(s): Ankle	Fractured bone site(s): Ankle || ||	TRUE	igd	0.0118	62892	9.1791e-17	66212318	12	ebi-a-GCST006867	Type 2 diabetes || id:ebi-a-GCST006867	TRUE	reported	igd	2	1	TRUE	0.00110671	69.6778	NA	NA	0.00110674	62892	5.89952e-07	460340	TRUE	2.04822e-14
49	rs2294120	G	A	G	A	-0.0443	-9.56488e-06	0.455879	0.455261	FALSE	FALSE	FALSE	ukb-b-15582	8	146003567	0.000246709	460340	0.97	Fractured bone site(s): Ankle || id:ukb-b-15582	Fractured bone site(s): Ankle	Fractured bone site(s): Ankle || ||	TRUE	igd	0.0079	62892	1.61801e-08	146003567	8	ebi-a-GCST006867	Type 2 diabetes || id:ebi-a-GCST006867	TRUE	reported	igd	2	1	TRUE	0.000499736	31.4441	NA	NA	0.000499752	62892	3.26522e-09	460340	TRUE	1.55532e-07
50	rs2296173	G	A	G	A	0.065	0.000301921	0.212011	0.210956	FALSE	FALSE	FALSE	ukb-b-15582	1	39913351	0.000300909	460340	0.32	Fractured bone site(s): Ankle || id:ukb-b-15582	Fractured bone site(s): Ankle	Fractured bone site(s): Ankle || ||	TRUE	igd	0.0087	62892	7.65773e-14	39913351	1	ebi-a-GCST006867	Type 2 diabetes || id:ebi-a-GCST006867	TRUE	reported	igd	2	1	TRUE	0.000886763	55.818	NA	NA	0.000886791	62892	2.18695e-06	460340	TRUE	2.75803e-11
51	rs2299383	T	C	T	C	0.0412	0.000181149	0.423455	0.42538	FALSE	FALSE	FALSE	ukb-b-15582	7	103418846	0.000249607	460340	0.47	Fractured bone site(s): Ankle || id:ukb-b-15582	Fractured bone site(s): Ankle	Fractured bone site(s): Ankle || ||	TRUE	igd	0.0073	62892	1.49001e-08	103418846	7	ebi-a-GCST006867	Type 2 diabetes || id:ebi-a-GCST006867	TRUE	reported	igd	2	1	TRUE	0.000506213	31.8519	NA	NA	0.000506229	62892	1.14414e-06	460340	TRUE	4.61399e-07
52	rs243019	C	T	C	T	0.0566	-0.000502394	0.455831	0.456734	FALSE	FALSE	FALSE	ukb-b-15582	2	60585806	0.000247309	460340	0.0420001	Fractured bone site(s): Ankle || id:ukb-b-15582	Fractured bone site(s): Ankle	Fractured bone site(s): Ankle || ||	TRUE	igd	0.0071	62892	2.28981e-15	60585806	2	ebi-a-GCST006867	Type 2 diabetes || id:ebi-a-GCST006867	TRUE	reported	igd	2	1	TRUE	0.00100944	63.5481	NA	NA	0.00100948	62892	8.96455e-06	460340	TRUE	1.27178e-11
53	rs2493394	G	A	G	A	0.073	0.000551954	0.107338	0.108303	FALSE	FALSE	FALSE	ukb-b-15582	1	120471224	0.000394832	460340	0.16	Fractured bone site(s): Ankle || id:ukb-b-15582	Fractured bone site(s): Ankle	Fractured bone site(s): Ankle || ||	TRUE	igd	0.0113	62892	1.15101e-10	120471224	1	ebi-a-GCST006867	Type 2 diabetes || id:ebi-a-GCST006867	TRUE	reported	igd	2	1	TRUE	0.00066314	41.7326	NA	NA	0.000663161	62892	4.24524e-06	460340	TRUE	2.48756e-08
54	rs2796441	A	G	A	G	-0.0715	-0.000308042	0.416458	0.418459	FALSE	FALSE	FALSE	ukb-b-15582	9	84308948	0.00024844	460340	0.22	Fractured bone site(s): Ankle || id:ukb-b-15582	Fractured bone site(s): Ankle	Fractured bone site(s): Ankle || ||	TRUE	igd	0.0073	62892	1.962e-22	84308948	9	ebi-a-GCST006867	Type 2 diabetes || id:ebi-a-GCST006867	TRUE	reported	igd	2	1	TRUE	0.00152303	95.9296	NA	NA	0.00152308	62892	3.33963e-06	460340	TRUE	2.04488e-18
55	rs2820426	G	A	G	A	0.0521	-0.00057923	0.610058	0.605129	FALSE	FALSE	FALSE	ukb-b-15582	1	219660535	0.000252119	460340	0.0219999	Fractured bone site(s): Ankle || id:ukb-b-15582	Fractured bone site(s): Ankle	Fractured bone site(s): Ankle || ||	TRUE	igd	0.0073	62892	1.30197e-12	219660535	1	ebi-a-GCST006867	Type 2 diabetes || id:ebi-a-GCST006867	TRUE	reported	igd	2	1	TRUE	0.00080925	50.935	NA	NA	0.000809276	62892	1.14659e-05	460340	TRUE	3.70423e-09
56	rs2867125	C	T	C	T	0.0601	-0.000644343	0.827825	0.827358	FALSE	FALSE	FALSE	ukb-b-15582	2	622827	0.000324581	460340	0.0470002	Fractured bone site(s): Ankle || id:ukb-b-15582	Fractured bone site(s): Ankle	Fractured bone site(s): Ankle || ||	TRUE	igd	0.0096	62892	4.32504e-10	622827	2	ebi-a-GCST006867	Type 2 diabetes || id:ebi-a-GCST006867	TRUE	reported	igd	2	1	TRUE	0.000622788	39.1916	NA	NA	0.000622808	62892	8.56066e-06	460340	TRUE	2.1805e-07
57	rs2908282	A	G	A	G	0.0552	-0.000233731	0.177395	0.178607	FALSE	FALSE	FALSE	ukb-b-15582	7	44248828	0.000320997	460340	0.47	Fractured bone site(s): Ankle || id:ukb-b-15582	Fractured bone site(s): Ankle	Fractured bone site(s): Ankle || ||	TRUE	igd	0.0094	62892	4.25001e-09	44248828	7	ebi-a-GCST006867	Type 2 diabetes || id:ebi-a-GCST006867	TRUE	reported	igd	2	1	TRUE	0.000548011	34.4833	NA	NA	0.000548028	62892	1.15174e-06	460340	TRUE	1.47906e-07
58	rs2925979	C	T	C	T	-0.0534	0.000154409	0.70085	0.700043	FALSE	FALSE	FALSE	ukb-b-15582	16	81534790	0.000268018	460340	0.56	Fractured bone site(s): Ankle || id:ukb-b-15582	Fractured bone site(s): Ankle	Fractured bone site(s): Ankle || ||	TRUE	igd	0.0078	62892	9.0615e-12	81534790	16	ebi-a-GCST006867	Type 2 diabetes || id:ebi-a-GCST006867	TRUE	reported	igd	2	1	TRUE	0.000744688	46.8683	NA	NA	0.000744712	62892	7.21008e-07	460340	TRUE	4.94093e-10
59	rs2943656	G	A	G	A	0.0902	-5.90533e-05	0.635133	0.637019	FALSE	FALSE	FALSE	ukb-b-15582	2	227121918	0.000255494	460340	0.82	Fractured bone site(s): Ankle || id:ukb-b-15582	Fractured bone site(s): Ankle	Fractured bone site(s): Ankle || ||	TRUE	igd	0.0074	62892	6.6973e-34	227121918	2	ebi-a-GCST006867	Type 2 diabetes || id:ebi-a-GCST006867	TRUE	reported	igd	2	1	TRUE	0.00235684	148.572	NA	NA	0.00235691	62892	1.16051e-07	460340	TRUE	7.54561e-30
60	rs3217992	T	C	T	C	0.0527	-0.000341222	0.369901	0.368994	FALSE	FALSE	FALSE	ukb-b-15582	9	22003223	0.000254557	460340	0.18	Fractured bone site(s): Ankle || id:ukb-b-15582	Fractured bone site(s): Ankle	Fractured bone site(s): Ankle || ||	TRUE	igd	0.0073	62892	7.2277e-13	22003223	9	ebi-a-GCST006867	Type 2 diabetes || id:ebi-a-GCST006867	TRUE	reported	igd	2	1	TRUE	0.000827981	52.1149	NA	NA	0.000828007	62892	3.90324e-06	460340	TRUE	2.86841e-10
61	rs340874	C	T	C	T	0.0626	0.000300206	0.563904	0.567925	FALSE	FALSE	FALSE	ukb-b-15582	1	214159256	0.000247442	460340	0.23	Fractured bone site(s): Ankle || id:ukb-b-15582	Fractured bone site(s): Ankle	Fractured bone site(s): Ankle || ||	TRUE	igd	0.0073	62892	8.40621e-18	214159256	1	ebi-a-GCST006867	Type 2 diabetes || id:ebi-a-GCST006867	TRUE	reported	igd	2	1	TRUE	0.00116788	73.5342	NA	NA	0.00116792	62892	3.19752e-06	460340	TRUE	2.5124e-14
62	rs348330	A	G	A	G	-0.0487	1.66733e-05	0.633451	0.632226	FALSE	FALSE	FALSE	ukb-b-15582	1	229672955	0.000255621	460340	0.95	Fractured bone site(s): Ankle || id:ukb-b-15582	Fractured bone site(s): Ankle	Fractured bone site(s): Ankle || ||	TRUE	igd	0.0081	62892	1.86402e-09	229672955	1	ebi-a-GCST006867	Type 2 diabetes || id:ebi-a-GCST006867	TRUE	reported	igd	2	1	TRUE	0.000574438	36.1472	NA	NA	0.000574456	62892	9.24215e-09	460340	TRUE	1.95138e-08
63	rs3756784	G	T	G	T	0.0505	0.000259887	0.185838	0.188952	FALSE	FALSE	FALSE	ukb-b-15582	6	131950233	0.000314374	460340	0.41	Fractured bone site(s): Ankle || id:ukb-b-15582	Fractured bone site(s): Ankle	Fractured bone site(s): Ankle || ||	TRUE	igd	0.0091	62892	2.58899e-08	131950233	6	ebi-a-GCST006867	Type 2 diabetes || id:ebi-a-GCST006867	TRUE	reported	igd	2	1	TRUE	0.000489432	30.7954	NA	NA	0.000489447	62892	1.48456e-06	460340	TRUE	8.7343e-07
64	rs3802177	A	G	A	G	-0.1217	-0.000190579	0.311281	0.309826	FALSE	FALSE	FALSE	ukb-b-15582	8	118185025	0.000265957	460340	0.47	Fractured bone site(s): Ankle || id:ukb-b-15582	Fractured bone site(s): Ankle	Fractured bone site(s): Ankle || ||	TRUE	igd	0.008	62892	2.32113e-52	118185025	8	ebi-a-GCST006867	Type 2 diabetes || id:ebi-a-GCST006867	TRUE	reported	igd	2	1	TRUE	0.00366615	231.413	NA	NA	0.00366627	62892	1.11545e-06	460340	TRUE	1.32146e-44
65	rs459193	G	A	G	A	0.0711	-0.000127344	0.745338	0.746549	FALSE	FALSE	FALSE	ukb-b-15582	5	55806751	0.000281681	460340	0.649999	Fractured bone site(s): Ankle || id:ukb-b-15582	Fractured bone site(s): Ankle	Fractured bone site(s): Ankle || ||	TRUE	igd	0.0083	62892	8.80846e-18	55806751	5	ebi-a-GCST006867	Type 2 diabetes || id:ebi-a-GCST006867	TRUE	reported	igd	2	1	TRUE	0.00116542	73.3786	NA	NA	0.00116545	62892	4.43981e-07	460340	TRUE	3.36355e-15
66	rs4622883	G	A	G	A	-0.0435	-6.93477e-05	0.508544	0.507253	FALSE	FALSE	FALSE	ukb-b-15582	3	152188290	0.000245718	460340	0.780001	Fractured bone site(s): Ankle || id:ukb-b-15582	Fractured bone site(s): Ankle	Fractured bone site(s): Ankle || ||	TRUE	igd	0.0078	62892	3.01599e-08	152188290	3	ebi-a-GCST006867	Type 2 diabetes || id:ebi-a-GCST006867	TRUE	reported	igd	2	1	TRUE	0.000494287	31.1011	NA	NA	0.000494303	62892	1.73027e-07	460340	TRUE	2.85582e-07
67	rs4686471	C	T	C	T	0.0534	-0.000238523	0.609775	0.610094	FALSE	FALSE	FALSE	ukb-b-15582	3	187740899	0.000252864	460340	0.35	Fractured bone site(s): Ankle || id:ukb-b-15582	Fractured bone site(s): Ankle	Fractured bone site(s): Ankle || ||	TRUE	igd	0.0081	62892	4.28154e-11	187740899	3	ebi-a-GCST006867	Type 2 diabetes || id:ebi-a-GCST006867	TRUE	reported	igd	2	1	TRUE	0.000690585	43.4609	NA	NA	0.000690607	62892	1.9329e-06	460340	TRUE	4.74359e-09
68	rs4812829	A	G	A	G	0.0532	-7.4079e-05	0.160871	0.160243	FALSE	FALSE	FALSE	ukb-b-15582	20	42989267	0.000334888	460340	0.82	Fractured bone site(s): Ankle || id:ukb-b-15582	Fractured bone site(s): Ankle	Fractured bone site(s): Ankle || ||	TRUE	igd	0.0095	62892	2.44298e-08	42989267	20	ebi-a-GCST006867	Type 2 diabetes || id:ebi-a-GCST006867	TRUE	reported	igd	2	1	TRUE	0.000498384	31.359	NA	NA	0.0004984	62892	1.06295e-07	460340	TRUE	2.27281e-07
69	rs4823182	G	A	G	A	0.0482	0.000204396	0.335748	0.333792	FALSE	FALSE	FALSE	ukb-b-15582	22	44377442	0.00026054	460340	0.43	Fractured bone site(s): Ankle || id:ukb-b-15582	Fractured bone site(s): Ankle	Fractured bone site(s): Ankle || ||	TRUE	igd	0.0077	62892	3.35799e-10	44377442	22	ebi-a-GCST006867	Type 2 diabetes || id:ebi-a-GCST006867	TRUE	reported	igd	2	1	TRUE	0.000622654	39.1831	NA	NA	0.000622674	62892	1.33696e-06	460340	TRUE	2.15755e-08
70	rs4865796	A	G	A	G	0.053	9.76909e-05	0.69309	0.69271	FALSE	FALSE	FALSE	ukb-b-15582	5	53272664	0.000266164	460340	0.709999	Fractured bone site(s): Ankle || id:ukb-b-15582	Fractured bone site(s): Ankle	Fractured bone site(s): Ankle || ||	TRUE	igd	0.0078	62892	1.32892e-11	53272664	5	ebi-a-GCST006867	Type 2 diabetes || id:ebi-a-GCST006867	TRUE	reported	igd	2	1	TRUE	0.000733582	46.1688	NA	NA	0.000733605	62892	2.92639e-07	460340	TRUE	4.22791e-10
71	rs516946	C	T	C	T	0.0824	0.000266566	0.760633	0.761737	FALSE	FALSE	FALSE	ukb-b-15582	8	41519248	0.000288063	460340	0.35	Fractured bone site(s): Ankle || id:ukb-b-15582	Fractured bone site(s): Ankle	Fractured bone site(s): Ankle || ||	TRUE	igd	0.0085	62892	3.15864e-22	41519248	8	ebi-a-GCST006867	Type 2 diabetes || id:ebi-a-GCST006867	TRUE	reported	igd	2	1	TRUE	0.00149201	93.9729	NA	NA	0.00149206	62892	1.86019e-06	460340	TRUE	1.79098e-18
72	rs5215	T	C	T	C	-0.0678	-1.04217e-05	0.639941	0.642515	FALSE	FALSE	FALSE	ukb-b-15582	11	17408630	0.000256201	460340	0.97	Fractured bone site(s): Ankle || id:ukb-b-15582	Fractured bone site(s): Ankle	Fractured bone site(s): Ankle || ||	TRUE	igd	0.0073	62892	2.08882e-20	17408630	11	ebi-a-GCST006867	Type 2 diabetes || id:ebi-a-GCST006867	TRUE	reported	igd	2	1	TRUE	0.00136969	86.2581	NA	NA	0.00136974	62892	3.5945e-09	460340	TRUE	3.45361e-18
73	rs55966194	G	C	G	C	-0.0526	0.000274127	0.281312	0.281882	FALSE	TRUE	FALSE	ukb-b-15582	20	45599090	0.000272992	460340	0.32	Fractured bone site(s): Ankle || id:ukb-b-15582	Fractured bone site(s): Ankle	Fractured bone site(s): Ankle || ||	TRUE	igd	0.0088	62892	2.25398e-09	45599090	20	ebi-a-GCST006867	Type 2 diabetes || id:ebi-a-GCST006867	TRUE	reported	igd	2	1	TRUE	0.000567759	35.7267	NA	NA	0.000567777	62892	2.19041e-06	460340	TRUE	1.45748e-07
74	rs576674	A	G	A	G	-0.0654	-0.000345121	0.832515	0.831866	FALSE	FALSE	FALSE	ukb-b-15582	13	33554302	0.000328042	460340	0.29	Fractured bone site(s): Ankle || id:ukb-b-15582	Fractured bone site(s): Ankle	Fractured bone site(s): Ankle || ||	TRUE	igd	0.0097	62892	1.79184e-11	33554302	13	ebi-a-GCST006867	Type 2 diabetes || id:ebi-a-GCST006867	TRUE	reported	igd	2	1	TRUE	0.000722275	45.4567	NA	NA	0.000722298	62892	2.4044e-06	460340	TRUE	2.54477e-09
75	rs6059662	G	A	G	A	0.0446	0.000528215	0.663176	0.657463	FALSE	FALSE	FALSE	ukb-b-15582	20	32675727	0.000260173	460340	0.0420001	Fractured bone site(s): Ankle || id:ukb-b-15582	Fractured bone site(s): Ankle	Fractured bone site(s): Ankle || ||	TRUE	igd	0.0079	62892	1.51199e-08	32675727	20	ebi-a-GCST006867	Type 2 diabetes || id:ebi-a-GCST006867	TRUE	reported	igd	2	1	TRUE	0.000506524	31.8714	NA	NA	0.00050654	62892	8.95398e-06	460340	TRUE	4.40974e-06
76	rs61953351	T	G	T	G	-0.07	0.000476398	0.249902	0.250255	FALSE	FALSE	FALSE	ukb-b-15582	12	121456616	0.00028355	460340	0.0929994	Fractured bone site(s): Ankle || id:ukb-b-15582	Fractured bone site(s): Ankle	Fractured bone site(s): Ankle || ||	TRUE	igd	0.0091	62892	1.97606e-14	121456616	12	ebi-a-GCST006867	Type 2 diabetes || id:ebi-a-GCST006867	TRUE	reported	igd	2	1	TRUE	0.00093996	59.1697	NA	NA	0.00093999	62892	6.13198e-06	460340	TRUE	3.32166e-11
77	rs622217	C	T	C	T	-0.0485	-0.000225034	0.483932	0.482872	FALSE	FALSE	FALSE	ukb-b-15582	6	160766770	0.000246356	460340	0.36	Fractured bone site(s): Ankle || id:ukb-b-15582	Fractured bone site(s): Ankle	Fractured bone site(s): Ankle || ||	TRUE	igd	0.0077	62892	3.12903e-10	160766770	6	ebi-a-GCST006867	Type 2 diabetes || id:ebi-a-GCST006867	TRUE	reported	igd	2	1	TRUE	0.000630424	39.6724	NA	NA	0.000630444	62892	1.81256e-06	460340	TRUE	2.26157e-08
78	rs6494307	G	C	G	C	-0.0443	0.000266054	0.426225	0.427061	FALSE	TRUE	TRUE	ukb-b-15582	15	62394690	0.00024817	460340	0.28	Fractured bone site(s): Ankle || id:ukb-b-15582	Fractured bone site(s): Ankle	Fractured bone site(s): Ankle || ||	TRUE	igd	0.0078	62892	1.66802e-08	62394690	15	ebi-a-GCST006867	Type 2 diabetes || id:ebi-a-GCST006867	TRUE	reported	igd	2	1	FALSE	0.000512625	32.2555	NA	NA	0.000512642	62892	2.49668e-06	460340	TRUE	7.23043e-07
79	rs6515236	C	A	C	A	-0.0504	0.000292322	0.24933	0.249438	FALSE	FALSE	FALSE	ukb-b-15582	20	22435749	0.0002841	460340	0.3	Fractured bone site(s): Ankle || id:ukb-b-15582	Fractured bone site(s): Ankle	Fractured bone site(s): Ankle || ||	TRUE	igd	0.0091	62892	3.34303e-08	22435749	20	ebi-a-GCST006867	Type 2 diabetes || id:ebi-a-GCST006867	TRUE	reported	igd	2	1	TRUE	0.000487496	30.6736	NA	NA	0.000487512	62892	2.29987e-06	460340	TRUE	1.31301e-06
80	rs67232546	T	C	T	C	0.0596	0.000105376	0.209222	0.212468	FALSE	FALSE	FALSE	ukb-b-15582	11	128398938	0.000302235	460340	0.73	Fractured bone site(s): Ankle || id:ukb-b-15582	Fractured bone site(s): Ankle	Fractured bone site(s): Ankle || ||	TRUE	igd	0.0096	62892	4.66101e-10	128398938	11	ebi-a-GCST006867	Type 2 diabetes || id:ebi-a-GCST006867	TRUE	reported	igd	2	1	TRUE	0.000612475	38.5422	NA	NA	0.000612495	62892	2.64069e-07	460340	TRUE	1.18568e-08
81	rs6767484	G	A	G	A	0.1209	-0.000343953	0.312261	0.314419	FALSE	FALSE	FALSE	ukb-b-15582	3	185520578	0.000264522	460340	0.19	Fractured bone site(s): Ankle || id:ukb-b-15582	Fractured bone site(s): Ankle	Fractured bone site(s): Ankle || ||	TRUE	igd	0.0076	62892	2.70085e-56	185520578	3	ebi-a-GCST006867	Type 2 diabetes || id:ebi-a-GCST006867	TRUE	reported	igd	2	1	TRUE	0.00400762	253.053	NA	NA	0.00400774	62892	3.67279e-06	460340	TRUE	2.15622e-47
82	rs6785040	C	T	C	T	-0.0633	0.000801273	0.15066	0.151319	FALSE	FALSE	FALSE	ukb-b-15582	3	63897915	0.000343171	460340	0.02	Fractured bone site(s): Ankle || id:ukb-b-15582	Fractured bone site(s): Ankle	Fractured bone site(s): Ankle || ||	TRUE	igd	0.0111	62892	1.26401e-08	63897915	3	ebi-a-GCST006867	Type 2 diabetes || id:ebi-a-GCST006867	TRUE	reported	igd	2	1	TRUE	0.000516823	32.5198	NA	NA	0.000516839	62892	1.18429e-05	460340	TRUE	5.65151e-06
83	rs6795735	T	C	T	C	-0.0558	3.02162e-05	0.410912	0.41076	FALSE	FALSE	FALSE	ukb-b-15582	3	64705365	0.000249322	460340	0.9	Fractured bone site(s): Ankle || id:ukb-b-15582	Fractured bone site(s): Ankle	Fractured bone site(s): Ankle || ||	TRUE	igd	0.0073	62892	1.63005e-14	64705365	3	ebi-a-GCST006867	Type 2 diabetes || id:ebi-a-GCST006867	TRUE	reported	igd	2	1	TRUE	0.000928162	58.4264	NA	NA	0.000928192	62892	3.19067e-08	460340	TRUE	1.02896e-12
84	rs6878122	A	G	A	G	-0.0564	-0.000271582	0.681791	0.680514	FALSE	FALSE	FALSE	ukb-b-15582	5	76427311	0.000263476	460340	0.3	Fractured bone site(s): Ankle || id:ukb-b-15582	Fractured bone site(s): Ankle	Fractured bone site(s): Ankle || ||	TRUE	igd	0.0079	62892	1.18796e-12	76427311	5	ebi-a-GCST006867	Type 2 diabetes || id:ebi-a-GCST006867	TRUE	reported	igd	2	1	TRUE	0.000809761	50.9671	NA	NA	0.000809787	62892	2.30803e-06	460340	TRUE	2.32546e-10
85	rs6960043	C	T	C	T	0.064	0.000224408	0.521837	0.524528	FALSE	FALSE	FALSE	ukb-b-15582	7	15052860	0.000246328	460340	0.36	Fractured bone site(s): Ankle || id:ukb-b-15582	Fractured bone site(s): Ankle	Fractured bone site(s): Ankle || ||	TRUE	igd	0.0071	62892	3.61077e-19	15052860	7	ebi-a-GCST006867	Type 2 diabetes || id:ebi-a-GCST006867	TRUE	reported	igd	2	1	TRUE	0.00129029	81.2511	NA	NA	0.00129033	62892	1.8029e-06	460340	TRUE	4.04194e-16
86	rs7144011	T	G	T	G	0.0482	0.00044103	0.221063	0.220991	FALSE	FALSE	FALSE	ukb-b-15582	14	79940383	0.000296153	460340	0.14	Fractured bone site(s): Ankle || id:ukb-b-15582	Fractured bone site(s): Ankle	Fractured bone site(s): Ankle || ||	TRUE	igd	0.0085	62892	1.63599e-08	79940383	14	ebi-a-GCST006867	Type 2 diabetes || id:ebi-a-GCST006867	TRUE	reported	igd	2	1	TRUE	0.000511021	32.1545	NA	NA	0.000511037	62892	4.81754e-06	460340	TRUE	1.57003e-06
87	rs7177055	A	G	A	G	0.0647	0.000653228	0.718289	0.717497	FALSE	FALSE	FALSE	ukb-b-15582	15	77832762	0.000272398	460340	0.016	Fractured bone site(s): Ankle || id:ukb-b-15582	Fractured bone site(s): Ankle	Fractured bone site(s): Ankle || ||	TRUE	igd	0.0079	62892	2.746e-16	77832762	15	ebi-a-GCST006867	Type 2 diabetes || id:ebi-a-GCST006867	TRUE	reported	igd	2	1	TRUE	0.00106536	67.0719	NA	NA	0.00106539	62892	1.24922e-05	460340	TRUE	7.4305e-12
88	rs7240767	C	T	C	T	0.0451	0.000298915	0.383677	0.387008	FALSE	FALSE	FALSE	ukb-b-15582	18	7070642	0.000252377	460340	0.24	Fractured bone site(s): Ankle || id:ukb-b-15582	Fractured bone site(s): Ankle	Fractured bone site(s): Ankle || ||	TRUE	igd	0.0081	62892	2.157e-08	7070642	18	ebi-a-GCST006867	Type 2 diabetes || id:ebi-a-GCST006867	TRUE	reported	igd	2	1	TRUE	0.00049269	31.0005	NA	NA	0.000492706	62892	3.04732e-06	460340	TRUE	1.49812e-06
89	rs72802358	C	G	C	G	-0.1168	0.000442824	0.101594	0.102622	FALSE	TRUE	FALSE	ukb-b-15582	16	75243657	0.00040693	460340	0.28	Fractured bone site(s): Ankle || id:ukb-b-15582	Fractured bone site(s): Ankle	Fractured bone site(s): Ankle || ||	TRUE	igd	0.0133	62892	1.97015e-18	75243657	16	ebi-a-GCST006867	Type 2 diabetes || id:ebi-a-GCST006867	TRUE	reported	igd	2	1	TRUE	0.00122477	77.1203	NA	NA	0.00122481	62892	2.57244e-06	460340	TRUE	3.89465e-15
90	rs72892910	T	G	T	G	0.0648	0.000244051	0.172394	0.172283	FALSE	FALSE	FALSE	ukb-b-15582	6	50816887	0.000325826	460340	0.450001	Fractured bone site(s): Ankle || id:ukb-b-15582	Fractured bone site(s): Ankle	Fractured bone site(s): Ankle || ||	TRUE	igd	0.0099	62892	6.42836e-11	50816887	6	ebi-a-GCST006867	Type 2 diabetes || id:ebi-a-GCST006867	TRUE	reported	igd	2	1	TRUE	0.000680751	42.8416	NA	NA	0.000680773	62892	1.21874e-06	460340	TRUE	4.12562e-09
91	rs735949	C	T	C	T	-0.0711	-0.000366878	0.14115	0.14062	FALSE	FALSE	FALSE	ukb-b-15582	4	185716232	0.000353815	460340	0.3	Fractured bone site(s): Ankle || id:ukb-b-15582	Fractured bone site(s): Ankle	Fractured bone site(s): Ankle || ||	TRUE	igd	0.0106	62892	1.94581e-11	185716232	4	ebi-a-GCST006867	Type 2 diabetes || id:ebi-a-GCST006867	TRUE	reported	igd	2	1	TRUE	0.000714861	44.9898	NA	NA	0.000714884	62892	2.33568e-06	460340	TRUE	3.00636e-09
92	rs753270	C	T	C	T	0.0528	0.000438141	0.583535	0.583564	FALSE	FALSE	FALSE	ukb-b-15582	10	80964975	0.00025034	460340	0.08	Fractured bone site(s): Ankle || id:ukb-b-15582	Fractured bone site(s): Ankle	Fractured bone site(s): Ankle || ||	TRUE	igd	0.0079	62892	2.70209e-11	80964975	10	ebi-a-GCST006867	Type 2 diabetes || id:ebi-a-GCST006867	TRUE	reported	igd	2	1	TRUE	0.000709757	44.6683	NA	NA	0.00070978	62892	6.65407e-06	460340	TRUE	1.50088e-08
93	rs7561798	G	A	G	A	0.04	-3.19488e-05	0.482171	0.480925	FALSE	FALSE	FALSE	ukb-b-15582	2	228973660	0.000245642	460340	0.9	Fractured bone site(s): Ankle || id:ukb-b-15582	Fractured bone site(s): Ankle	Fractured bone site(s): Ankle || ||	TRUE	igd	0.0072	62892	2.79402e-08	228973660	2	ebi-a-GCST006867	Type 2 diabetes || id:ebi-a-GCST006867	TRUE	reported	igd	2	1	TRUE	0.000490508	30.8632	NA	NA	0.000490524	62892	3.67474e-08	460340	TRUE	2.39877e-07
94	rs7572970	G	A	G	A	0.059	-5.75927e-06	0.722047	0.719802	FALSE	FALSE	FALSE	ukb-b-15582	2	161136656	0.000273524	460340	0.98	Fractured bone site(s): Ankle || id:ukb-b-15582	Fractured bone site(s): Ankle	Fractured bone site(s): Ankle || ||	TRUE	igd	0.0087	62892	1.39091e-11	161136656	2	ebi-a-GCST006867	Type 2 diabetes || id:ebi-a-GCST006867	TRUE	reported	igd	2	1	TRUE	0.000730723	45.9888	NA	NA	0.000730746	62892	9.63091e-10	460340	TRUE	2.11315e-10
95	rs7607777	T	G	T	G	-0.137	-0.00067385	0.105906	0.106108	FALSE	FALSE	FALSE	ukb-b-15582	2	43629931	0.000399195	460340	0.0909997	Fractured bone site(s): Ankle || id:ukb-b-15582	Fractured bone site(s): Ankle	Fractured bone site(s): Ankle || ||	TRUE	igd	0.0125	62892	9.39723e-28	43629931	2	ebi-a-GCST006867	Type 2 diabetes || id:ebi-a-GCST006867	TRUE	reported	igd	2	1	TRUE	0.00190633	120.118	NA	NA	0.00190639	62892	6.1898e-06	460340	TRUE	3.27099e-22
96	rs7674212	T	G	T	G	-0.0465	-0.000554856	0.408864	0.410291	FALSE	FALSE	FALSE	ukb-b-15582	4	103988899	0.000250917	460340	0.0269998	Fractured bone site(s): Ankle || id:ukb-b-15582	Fractured bone site(s): Ankle	Fractured bone site(s): Ankle || ||	TRUE	igd	0.0075	62892	6.18201e-10	103988899	4	ebi-a-GCST006867	Type 2 diabetes || id:ebi-a-GCST006867	TRUE	reported	igd	2	1	TRUE	0.000610833	38.4388	NA	NA	0.000610853	62892	1.06223e-05	460340	TRUE	4.46008e-07
97	rs7685296	T	C	T	C	-0.0511	-0.000138957	0.279365	0.280353	FALSE	FALSE	FALSE	ukb-b-15582	4	153254121	0.000273945	460340	0.61	Fractured bone site(s): Ankle || id:ukb-b-15582	Fractured bone site(s): Ankle	Fractured bone site(s): Ankle || ||	TRUE	igd	0.0081	62892	2.31702e-10	153254121	4	ebi-a-GCST006867	Type 2 diabetes || id:ebi-a-GCST006867	TRUE	reported	igd	2	1	TRUE	0.000632414	39.7977	NA	NA	0.000632434	62892	5.5893e-07	460340	TRUE	9.42035e-09
98	rs7756992	G	A	G	A	0.1297	0.000129462	0.266896	0.266397	FALSE	FALSE	FALSE	ukb-b-15582	6	20679709	0.00027752	460340	0.64	Fractured bone site(s): Ankle || id:ukb-b-15582	Fractured bone site(s): Ankle	Fractured bone site(s): Ankle || ||	TRUE	igd	0.0078	62892	5.99929e-62	20679709	6	ebi-a-GCST006867	Type 2 diabetes || id:ebi-a-GCST006867	TRUE	reported	igd	2	1	TRUE	0.00437714	276.488	NA	NA	0.00437728	62892	4.72736e-07	460340	TRUE	1.13498e-53
99	rs7786095	G	A	G	A	-0.0743	0.000124304	0.10386	0.104883	FALSE	FALSE	FALSE	ukb-b-15582	7	156983847	0.000400241	460340	0.760001	Fractured bone site(s): Ankle || id:ukb-b-15582	Fractured bone site(s): Ankle	Fractured bone site(s): Ankle || ||	TRUE	igd	0.0129	62892	9.64295e-09	156983847	7	ebi-a-GCST006867	Type 2 diabetes || id:ebi-a-GCST006867	TRUE	reported	igd	2	1	TRUE	0.000527198	33.173	NA	NA	0.000527215	62892	2.09532e-07	460340	TRUE	1.19486e-07
100	rs780094	C	T	C	T	0.0692	2.0827e-05	0.612845	0.615283	FALSE	FALSE	FALSE	ukb-b-15582	2	27741237	0.000252079	460340	0.93	Fractured bone site(s): Ankle || id:ukb-b-15582	Fractured bone site(s): Ankle	Fractured bone site(s): Ankle || ||	TRUE	igd	0.0074	62892	5.15941e-21	27741237	2	ebi-a-GCST006867	Type 2 diabetes || id:ebi-a-GCST006867	TRUE	reported	igd	2	1	TRUE	0.00138851	87.445	NA	NA	0.00138856	62892	1.48287e-08	460340	TRUE	2.31815e-18
101	rs7845219	C	T	C	T	-0.0422	-0.000566588	0.492786	0.4958	FALSE	FALSE	FALSE	ukb-b-15582	8	95937502	0.000245825	460340	0.021	Fractured bone site(s): Ankle || id:ukb-b-15582	Fractured bone site(s): Ankle	Fractured bone site(s): Ankle || ||	TRUE	igd	0.0072	62892	4.54496e-09	95937502	8	ebi-a-GCST006867	Type 2 diabetes || id:ebi-a-GCST006867	TRUE	reported	igd	2	1	TRUE	0.000545918	34.3515	NA	NA	0.000545935	62892	1.15399e-05	460340	TRUE	2.62733e-06
102	rs7903146	T	C	T	C	0.3059	0.000898109	0.291585	0.290673	FALSE	FALSE	FALSE	ukb-b-15582	10	114758349	0.000270224	460340	0.00089	Fractured bone site(s): Ankle || id:ukb-b-15582	Fractured bone site(s): Ankle	Fractured bone site(s): Ankle || ||	TRUE	igd	0.0077	62892	1e-200	114758349	10	ebi-a-GCST006867	Type 2 diabetes || id:ebi-a-GCST006867	TRUE	reported	igd	2	1	TRUE	0.0244804	1578.21	NA	NA	0.0244811	62892	2.39951e-05	460340	TRUE	3.97758e-283
103	rs7929543	C	A	C	A	0.0828	0.000610923	0.0831599	0.083274	FALSE	FALSE	FALSE	ukb-b-15582	11	49351026	0.000444492	460340	0.17	Fractured bone site(s): Ankle || id:ukb-b-15582	Fractured bone site(s): Ankle	Fractured bone site(s): Ankle || ||	TRUE	igd	0.0138	62892	2.19902e-09	49351026	11	ebi-a-GCST006867	Type 2 diabetes || id:ebi-a-GCST006867	TRUE	reported	igd	2	1	TRUE	0.000572082	35.9989	NA	NA	0.000572101	62892	4.10361e-06	460340	TRUE	2.59387e-07
104	rs7955901	T	C	T	C	-0.0444	0.000165264	0.556668	0.556436	FALSE	FALSE	FALSE	ukb-b-15582	12	71433293	0.00024746	460340	0.5	Fractured bone site(s): Ankle || id:ukb-b-15582	Fractured bone site(s): Ankle	Fractured bone site(s): Ankle || ||	TRUE	igd	0.0072	62892	7.16094e-10	71433293	12	ebi-a-GCST006867	Type 2 diabetes || id:ebi-a-GCST006867	TRUE	reported	igd	2	1	TRUE	0.000604287	38.0266	NA	NA	0.000604306	62892	9.68878e-07	460340	TRUE	2.8235e-08
105	rs8068804	A	G	A	G	0.0587	-0.000380629	0.325097	0.32646	FALSE	FALSE	FALSE	ukb-b-15582	17	3985864	0.00026198	460340	0.15	Fractured bone site(s): Ankle || id:ukb-b-15582	Fractured bone site(s): Ankle	Fractured bone site(s): Ankle || ||	TRUE	igd	0.0078	62892	4.41062e-14	3985864	17	ebi-a-GCST006867	Type 2 diabetes || id:ebi-a-GCST006867	TRUE	reported	igd	2	1	TRUE	0.000899706	56.6335	NA	NA	0.000899735	62892	4.58552e-06	460340	TRUE	5.59872e-11
106	rs8108269	G	T	G	T	0.0644	0.000210964	0.281015	0.281342	FALSE	FALSE	FALSE	ukb-b-15582	19	46158513	0.000272795	460340	0.44	Fractured bone site(s): Ankle || id:ukb-b-15582	Fractured bone site(s): Ankle	Fractured bone site(s): Ankle || ||	TRUE	igd	0.0079	62892	3.11387e-16	46158513	19	ebi-a-GCST006867	Type 2 diabetes || id:ebi-a-GCST006867	TRUE	reported	igd	2	1	TRUE	0.00105551	66.4513	NA	NA	0.00105555	62892	1.29917e-06	460340	TRUE	1.62145e-13
107	rs825476	T	C	T	C	0.0524	-0.000261834	0.580549	0.580904	FALSE	FALSE	FALSE	ukb-b-15582	12	124568456	0.000248663	460340	0.29	Fractured bone site(s): Ankle || id:ukb-b-15582	Fractured bone site(s): Ankle	Fractured bone site(s): Ankle || ||	TRUE	igd	0.0073	62892	6.80456e-13	124568456	12	ebi-a-GCST006867	Type 2 diabetes || id:ebi-a-GCST006867	TRUE	reported	igd	2	1	TRUE	0.000818589	51.5232	NA	NA	0.000818615	62892	2.40853e-06	460340	TRUE	1.92929e-10
108	rs840967	A	C	A	C	-0.0497	5.77955e-05	0.605922	0.6083	FALSE	FALSE	FALSE	ukb-b-15582	2	65701757	0.000251819	460340	0.82	Fractured bone site(s): Ankle || id:ukb-b-15582	Fractured bone site(s): Ankle	Fractured bone site(s): Ankle || ||	TRUE	igd	0.008	62892	5.44202e-10	65701757	2	ebi-a-GCST006867	Type 2 diabetes || id:ebi-a-GCST006867	TRUE	reported	igd	2	1	TRUE	0.000613297	38.5939	NA	NA	0.000613317	62892	1.14428e-07	460340	TRUE	9.08488e-09
109	rs849135	A	G	A	G	-0.0999	-6.08858e-05	0.499052	0.500957	FALSE	FALSE	FALSE	ukb-b-15582	7	28196413	0.000245496	460340	0.8	Fractured bone site(s): Ankle || id:ukb-b-15582	Fractured bone site(s): Ankle	Fractured bone site(s): Ankle || ||	TRUE	igd	0.0072	62892	1.04112e-43	28196413	7	ebi-a-GCST006867	Type 2 diabetes || id:ebi-a-GCST006867	TRUE	reported	igd	2	1	TRUE	0.00305171	192.51	NA	NA	0.00305181	62892	1.33618e-07	460340	TRUE	3.39351e-38
110	rs853974	C	T	C	T	-0.0601	0.000410276	0.737586	0.737595	FALSE	FALSE	FALSE	ukb-b-15582	6	127068983	0.000279707	460340	0.14	Fractured bone site(s): Ankle || id:ukb-b-15582	Fractured bone site(s): Ankle	Fractured bone site(s): Ankle || ||	TRUE	igd	0.0088	62892	7.85778e-12	127068983	6	ebi-a-GCST006867	Type 2 diabetes || id:ebi-a-GCST006867	TRUE	reported	igd	2	1	TRUE	0.000741082	46.6412	NA	NA	0.000741105	62892	4.67376e-06	460340	TRUE	3.71062e-09
111	rs9369425	A	G	A	G	-0.0546	0.000425955	0.708185	0.707441	FALSE	FALSE	FALSE	ukb-b-15582	6	43810974	0.000269747	460340	0.11	Fractured bone site(s): Ankle || id:ukb-b-15582	Fractured bone site(s): Ankle	Fractured bone site(s): Ankle || ||	TRUE	igd	0.0085	62892	1.12899e-10	43810974	6	ebi-a-GCST006867	Type 2 diabetes || id:ebi-a-GCST006867	TRUE	reported	igd	2	1	TRUE	0.000655643	41.2604	NA	NA	0.000655663	62892	5.4167e-06	460340	TRUE	4.32656e-08
112	rs963740	T	A	T	A	-0.0479	-0.000173912	0.294299	0.295623	FALSE	TRUE	FALSE	ukb-b-15582	13	51096095	0.000269057	460340	0.52	Fractured bone site(s): Ankle || id:ukb-b-15582	Fractured bone site(s): Ankle	Fractured bone site(s): Ankle || ||	TRUE	igd	0.0086	62892	2.23198e-08	51096095	13	ebi-a-GCST006867	Type 2 diabetes || id:ebi-a-GCST006867	TRUE	reported	igd	2	1	TRUE	0.00049302	31.0213	NA	NA	0.000493036	62892	9.07597e-07	460340	TRUE	5.74007e-07
113	rs9844972	C	G	C	G	0.0956	0.000333815	0.0697229	0.071214	FALSE	TRUE	FALSE	ukb-b-15582	3	150097635	0.00048594	460340	0.49	Fractured bone site(s): Ankle || id:ukb-b-15582	Fractured bone site(s): Ankle	Fractured bone site(s): Ankle || ||	TRUE	igd	0.0148	62892	1.02601e-10	150097635	3	ebi-a-GCST006867	Type 2 diabetes || id:ebi-a-GCST006867	TRUE	reported	igd	2	1	TRUE	0.000662993	41.7233	NA	NA	0.000663014	62892	1.02511e-06	460340	TRUE	5.88604e-09
114	rs9894220	G	A	G	A	-0.0585	-3.63466e-06	0.43374	0.434003	FALSE	FALSE	FALSE	ukb-b-15582	17	46989154	0.00024747	460340	0.99	Fractured bone site(s): Ankle || id:ukb-b-15582	Fractured bone site(s): Ankle	Fractured bone site(s): Ankle || ||	TRUE	igd	0.0079	62892	1.51705e-13	46989154	17	ebi-a-GCST006867	Type 2 diabetes || id:ebi-a-GCST006867	TRUE	reported	igd	2	1	TRUE	0.000871131	54.8332	NA	NA	0.000871159	62892	4.68604e-10	460340	TRUE	3.93099e-12
115	rs9928094	G	A	G	A	0.1045	-0.000193371	0.42602	0.42425	FALSE	FALSE	FALSE	ukb-b-15582	16	53799905	0.000248398	460340	0.44	Fractured bone site(s): Ankle || id:ukb-b-15582	Fractured bone site(s): Ankle	Fractured bone site(s): Ankle || ||	TRUE	igd	0.0072	62892	3.58922e-47	53799905	16	ebi-a-GCST006867	Type 2 diabetes || id:ebi-a-GCST006867	TRUE	reported	igd	2	1	TRUE	0.00333826	210.646	NA	NA	0.00333836	62892	1.31646e-06	460340	TRUE	1.42653e-40
116	rs993380	G	A	G	A	-0.0507	0.000301047	0.66555	0.666928	FALSE	FALSE	FALSE	ukb-b-15582	4	83584496	0.000260325	460340	0.25	Fractured bone site(s): Ankle || id:ukb-b-15582	Fractured bone site(s): Ankle	Fractured bone site(s): Ankle || ||	TRUE	igd	0.0081	62892	4.58701e-10	83584496	4	ebi-a-GCST006867	Type 2 diabetes || id:ebi-a-GCST006867	TRUE	reported	igd	2	1	TRUE	0.000622558	39.1771	NA	NA	0.000622578	62892	2.90508e-06	460340	TRUE	4.51364e-08
117	rs9940149	A	G	A	G	-0.058	-0.000392905	0.178556	0.179577	FALSE	FALSE	FALSE	ukb-b-15582	16	300641	0.000319679	460340	0.22	Fractured bone site(s): Ankle || id:ukb-b-15582	Fractured bone site(s): Ankle	Fractured bone site(s): Ankle || ||	TRUE	igd	0.0095	62892	9.29095e-10	300641	16	ebi-a-GCST006867	Type 2 diabetes || id:ebi-a-GCST006867	TRUE	reported	igd	2	1	TRUE	0.00059232	37.2731	NA	NA	0.000592338	62892	3.28147e-06	460340	TRUE	1.15869e-07
						Supplementary Table 1 : Source of data on type 2 diabetes and ankle fracture
